# Supplementary material for: Evidence for Lignocellulose-Decomposing Enzymes in the Genome and Transcriptome of the Aquatic Hyphomycete Clavariopsis aquatica
Source: J Fungi (Basel). 2021 Oct 12;7(10):854. doi: 10.3390/jof7100854 (PMC8537685; doi:10.3390/jof7100854)
Supplement: Supplementary file 1 [file jof-07-00854-s001.zip]

Archive with 1 entries (1 files):
- jof-1382324-supplementary.pdf
